# Supplementary material for: Heterogeneity in prevalence of subclinical Plasmodium falciparum and Plasmodium vivax infections but no parasite genomic clustering in the Chittagong Hill Tracts, Bangladesh
Source: Malar J. 2022 Jul 14;21:218. doi: 10.1186/s12936-022-04236-0 (PMC9281141; doi:10.1186/s12936-022-04236-0)
Supplement: Supplementary file 1 — Additional file 1: Ethnicity, sex, age, and infection data for each participant; Haplotype data for P. vivax and P. falciparum. [file 12936_2022_4236_MOESM1_ESM.xlsx]

## Sheet: Subjects
ID	Age	Sex	Group	qPCR Result
1	45	M	Marma
2	37	M	Marma
3	7	M	Marma
4	9	F	Marma
5	20	M	Marma	PF
6	9	F	Marma
7	15	M	Marma
8	13	F	Marma
9	7	F	Marma
10	9	F	Marma
11	9	F	Marma
12	22	F	Marma
13	9	F	Marma
14	27	F	Marma
15	17	M	Marma
16	57	M	Marma
17	56	F	Marma
18	56	M	Marma
19	52	F	Marma
20	33	F	Marma
21	59	F	Marma
22	11	M	Marma
23	32	F	Marma
24	26	F	Marma
25	32	F	Marma
26	14	M	Marma
27	76	M	Marma
28	67	M	Marma
29	26	M	Marma
30	38	F	Marma
31	22	F	Marma
32	10	M	Marma
33	10	M	Marma
34	58	F	Marma
35	7	M	Marma
36	10	F	Marma
37	31	M	Marma
38	9	M	Marma
39	32	F	Marma
40	53	M	Marma
41	10	F	Marma
42	8	M	Marma
43	10	M	Marma
44	8	M	Marma
45	40	M	Marma
46	26	M	Marma
47	42	F	Marma
48	34	F	Marma
49	32	F	Marma
50	37	F	Marma
51	19	M	Tanchangya
52	26	F	Tanchangya
53	34	F	Tanchangya
54	31	F	Tanchangya
55	25	F	Tanchangya
56	36	F	Tanchangya
57	14	M	Tanchangya
58	18	F	Tanchangya
59	7	F	Tanchangya
60	52	F	Tanchangya
61	33	F	Tanchangya
62	51	M	Tanchangya
63	10	F	Tanchangya
64	41	F	Tanchangya
65	46	M	Tanchangya
66	16	M	Tanchangya
67	14	F	Tanchangya
68	19	F	Tanchangya	PF+PV
69	19	M	Tanchangya
70	35	M	Tanchangya
71	25	F	Tanchangya
72	18	M	Tanchangya
73	25	F	Tanchangya
74	19	M	Tanchangya
75	12	F	Tanchangya	PF
76	10	M	Tanchangya
77	7	F	Tanchangya
78	39	M	Tanchangya
79	6	F	Tanchangya
80	6	M	Tanchangya
81	10	M	Tanchangya
82	55	M	Tanchangya
83	31	F	Tanchangya
84	12	F	Tanchangya
85	27	F	Tanchangya
86	9	F	Tanchangya
87	35	M	Tanchangya
88	15	M	Tanchangya	PF
89	5	M	Tanchangya
90	30	F	Tanchangya
91	49	F	Tanchangya
92	14	F	Tanchangya
93	66	M	Tanchangya
94	21	M	Tanchangya
95	19	M	Tanchangya
96	7	F	Tanchangya
97	39	F	Chakma
98	38	F	Chakma
99	8	F	Chakma
100	31	F	Chakma
101	12	F	Chakma
102	11	M	Chakma
103	41	F	Chakma
104	11	M	Chakma
105	11	F	Chakma
106	13	M	Chakma
107	28	F	Chakma
108	6	F	Chakma
109	47	F	Chakma
110	31	F	Chakma
111	35	M	Chakma
112	29	F	Chakma
113	63	F	Chakma
114	8	M	Chakma
115	26	F	Chakma
116	36	M	Chakma
117	28	F	Chakma
118	40	F	Chakma
119	26	F	Chakma
120	20	F	Chakma
121	14	F	Chakma
122	26	F	Chakma
123	13	M	Chakma
124	10	M	Chakma
125	13	F	Chakma
126	5	M	Chakma
127	16	F	Chakma
128	10	M	Chakma
129	9	M	Chakma
130	6	F	Chakma
131	8	M	Chakma
132	11	M	Chakma
133	10	M	Chakma
134	11	M	Chakma
135	10	F	Chakma
136	9	M	Chakma
137	37	F	Chakma
138	34	F	Chakma
139	24	F	Chakma
140	60	F	Chakma
141	27	F	Chakma
142	60	F	Chakma
143	25	F	Chakma
144	10	M	Chakma
145	30	F	Chakma
146	28	F	Chakma
147	9	F	Tripura
148	20	F	Tripura
149	25	F	Tripura
150	35	F	Tripura
151	52	M	Tripura
152	54	F	Tripura
153	42	M	Tripura
154	45	F	Tripura
155	22	F	Tripura
156	27	F	Tripura
157	45	F	Tripura
158	23	F	Tripura
159	18	M	Tripura
160	15	M	Tripura
161	19	F	Tripura
162	30	F	Tripura
163	27	F	Tripura
164	37	F	Tripura
165	17	F	Tripura
166	32	F	Tripura
167	42	F	Tripura
168	17	F	Tripura
169	50	F	Tripura
170	35	F	Tripura
171	36	F	Tripura
172	12	M	Tripura
173	9	M	Tripura
174	10	M	Tripura
175	12	M	Tripura
176	8	M	Tripura
177	70	F	Tripura
178	28	F	Tripura
179	55	F	Tripura
180	22	F	Tripura
181	35	M	Tripura
182	30	F	Tripura
183	15	F	Tripura
184	30	F	Tripura
185	46	F	Tripura
186	32	F	Tripura
187	50	F	Tripura
188	52	M	Tripura
189	45	F	Tripura
190	45	F	Tripura
191	45	M	Tripura
192	35	F	Tripura
193	70	F	Tripura
194	70	F	Tripura
195	45	F	Tripura
196	10	M	Tripura
197	18	F	Tripura
198	11	F	Tripura
199	55	F	Tripura
200	44	F	Tripura
201	71	M	Tripura
202	13	F	Tripura
203	50	F	Tripura
204	24	F	Tripura
205	61	F	Tripura
206	45	F	Tripura
207	37	M	Tripura
208	13	M	Tripura
209	45	M	Tripura
210	9	M	Tripura
211	77	M	Tripura
212	35	M	Tripura
213	13	M	Tripura
214	26	F	Tripura
215	22	M	Tripura
216	52	M	Tripura	PV
217	53	M	Tripura	PF
218	75	F	Bawm
219	52	F	Bawm
220	68	M	Bawm
221	70	F	Bawm
222	30	F	Bawm
223	38	F	Bawm
224	58	M	Bawm
225	9	M	Bawm
226	39	F	Bawm
227	18	F	Bawm
228	18	F	Bawm
229	27	F	Bawm
230	30	F	Bawm
231	35	F	Bawm
232	45	F	Bawm
233	50	F	Bawm
234	35	F	Bawm
235	45	M	Bawm
236	56	F	Bawm
237	25	F	Bawm
238	63	F	Bawm
239	18	F	Bawm
240	45	F	Bawm
241	35	M	Bawm
242	40	F	Bawm
243	12	M	Bawm
244	35	F	Bawm
245	11	F	Bawm
246	58	M	Chakma
247	58	M	Chakma
248	40	M	Chakma
249	33	F	Chakma
250	33	M	Chakma
251	21	M	Chakma
252	45	M	Chakma
253	21	F	Chakma
254	33	F	Chakma
255	37	M	Chakma
256	40	M	Chakma
257	6	M	Chakma
258	55	F	Chakma
259	33	F	Chakma
260	37	F	Chakma
261	11	F	Chakma
262	8	F	Chakma
263	57	M	Chakma
264	47	M	Chakma
265	15	M	Chakma
266	17	M	Chakma
267	50	F	Chakma
268	29	F	Chakma
269	30	F	Chakma
270	41	M	Chakma
271	34	F	Tanchangya
272	44	F	Tanchangya
273	22	F	Tanchangya
274	46	F	Tanchangya
275	29	F	Tanchangya
276	46	F	Tanchangya
277	27	F	Tanchangya
278	19	F	Tanchangya
279	52	F	Tanchangya
280	36	F	Tanchangya
281	42	M	Tanchangya
282	31	F	Tanchangya
283	10	M	Tanchangya
284	10	F	Tanchangya
285	11	F	Tanchangya
286	9	F	Tanchangya
287	11	M	Tanchangya
288	10	F	Tanchangya
289	32	F	Tanchangya
290	32	M	Tanchangya
291	14	F	Tanchangya
292	21	M	Tanchangya
293	56	F	Tanchangya
294	33	F	Tanchangya
295	31	F	Tanchangya
296	71	M	Tanchangya
297	73	M	Tanchangya
298	17	M	Tanchangya
299	12	M	Tanchangya
300	40	F	Tanchangya
301	6	M	Tanchangya
302	32	F	Tanchangya
303	32	M	Tanchangya
304	19	F	Tanchangya
305	39	F	Tanchangya
306	54	F	Tanchangya
307	50	M	Tanchangya
308	68	M	Tanchangya
309	70	M	Tanchangya
310	34	M	Tanchangya
311	24	M	Tanchangya
312	69	M	Tanchangya
313	36	M	Tanchangya
314	21	M	Tanchangya
315	6	M	Tanchangya
316	35	M	Tanchangya
317	16	M	Tanchangya
318	35	F	Tanchangya
319	26	M	Tanchangya
320	29	M	Tanchangya
321	32	M	Tanchangya	PF
322	12	M	Tanchangya
323	56	M	Tanchangya
324	30	M	Tanchangya
325	13	M	Tanchangya
326	38	M	Bawm
327	45	F	Bawm
328	10	M	Bawm
329	43	M	Bawm
330	47	M	Bawm
331	56	F	Bawm
332	35	F	Bawm
333	23	F	Bawm
334	36	M	Bawm
335	34	M	Bawm
336	47	F	Bawm
337	40	M	Bawm
338	21	M	Bawm
339	35	M	Bawm
340	38	M	Bawm
341	62	M	Bawm
342	41	M	Bawm
343	20	M	Bawm
344	52	M	Bawm
345	48	M	Bawm
346	20	M	Bawm
347	45	F	Bawm
348	31	F	Bawm
349	50	M	Bawm
350	45	F	Bawm
351	55	M	Bawm
352	24	F	Bawm
353	48	F	Bawm
354	45	M	Bawm
355	52	M	Bawm
356	35	F	Bawm
357	38	F	Bawm
358	40	F	Bawm
359	48	F	Bawm
360	55	F	Bawm
361	42	F	Bawm
362	40	F	Bawm
363	50	M	Bawm
364	70	M	Bawm
365	41	F	Bawm
366	25	F	Bawm
367	29	M	Bawm
368	12	M	Bawm
369	35	F	Bawm
370	34	F	Bawm
371	70	M	Bawm
372	58	F	Bawm
373	35	M	Bawm
374	60	F	Bawm
375	24	M	Bawm
376	48	F	Bawm
377	24	M	Bawm
378	40	M	Bawm
379	65	F	Bawm
380	26	F	Bawm
381	38	M	Bawm
382	21	F	Bawm
383	30	M	Bawm
384	28	F	Bawm
385	68	M	Bawm
386	13	F	Bawm
387	28	F	Bawm
388	40	F	Bawm
389	50	M	Bawm
390	80	F	Bawm
391	30	F	Bawm
392	47	F	Bawm
393	46	F	Bawm
394	45	M	Bawm
395	38	M	Bawm
396	44	M	Bawm
397	33	M	Bawm
398	32	M	Lusai
399	69	F	Lusai
400	11	F	Marma
401	50	F	Marma
402	7	F	Marma
403	45	M	Marma
404	6	F	Marma
405	10	M	Marma
406	10	M	Marma
407	10	M	Marma
408	11	M	Marma
409	11	M	Marma
410	49	M	Marma
411	36	F	Marma
412	58	M	Marma	PF
413	26	F	Marma
414	36	F	Marma
415	30	F	Marma
416	31	F	Marma
417	12	M	Marma
418	9	F	Marma
419	12	M	Marma	PF
420	23	F	Marma
421	32	F	Marma
422	11	M	Marma
423	32	F	Marma
424	32	F	Marma
425	30	F	Marma
426	24	F	Marma
427	39	F	Marma
428	28	F	Marma
429	25	F	Marma
430	46	F	Marma
431	58	F	Tripura
432	12	M	Tripura
433	45	F	Tripura
434	44	F	Tripura
435	50	M	Tripura
436	62	F	Tripura	PF
437	63	F	Tripura
438	72	F	Tripura
439	80	M	Tripura
440	70	M	Tripura
441	45	F	Tripura
442	32	F	Tripura
443	45	F	Tripura
444	38	F	Tripura
445	30	F	Tripura
446	60	M	Tripura
447	22	F	Tripura
448	58	M	Tripura
449	9	M	Tripura
450	63	F	Tripura
451	19	F	Tripura
452	20	F	Tripura	PF+PV
453	48	M	Tripura
454	35	F	Tripura
455	48	F	Tripura
456	21	M	Tripura
457	40	F	Tripura
458	29	F	Tripura
459	55	M	Marma
460	46	M	Marma
461	57	F	Marma
462	15	M	Marma
463	24	F	Marma
464	41	F	Marma
465	23	F	Marma
466	22	M	Marma
467	28	F	Marma
468	23	F	Marma
469	26	F	Marma
470	34	M	Marma
471	66	F	Marma
472	26	F	Marma
473	34	F	Marma
474	34	F	Marma
475	38	F	Marma
476	37	M	Marma
477	30	F	Marma
478	20	F	Chakma
479	22	M	Chakma
480	15	M	Chakma
481	25	M	Chakma
482	23	F	Chakma
483	65	M	Chakma
484	24	M	Chakma
485	35	F	Chakma
486	52	F	Chakma
487	40	F	Chakma
488	20	M	Chakma
489	41	F	Chakma
490	55	F	Chakma
491	19	F	Chakma
492	20	M	Chakma
493	23	M	Chakma
494	45	F	Khyang
495	28	F	Khyang
496	65	F	Khyang
497	30	F	Khyang
498	33	F	Khyang
499	36	F	Khyang
500	68	F	Khyang
501	25	M	Khyang
502	20	M	Khyang
503	30	F	Khyang
504	64	F	Khyang
505	76	M	Khyang
506	45	F	Khyang
507	37	M	Khyang
508	48	F	Khyang
509	41	M	Khyang
510	70	M	Khyang
511	49	F	Khyang
512	24	F	Khyang
513	25	F	Khyang
514	43	F	Khyang
515	75	M	Khyang
516	35	M	Khyang
517	50	F	Khyang
518	68	M	Khyang
519	32	M	Khyang
520	60	M	Khyang
521	26	M	Khyang
522	44	F	Khyang
523	27	M	Khyang
524	25	F	Khyang
525	45	M	Khyang
526	28	F	Khyang
527	50	F	Khyang
528	65	F	Khyang
529	24	M	Khyang
530	26	M	Khyang
531	24	M	Khyang
532	55	F	Khyang
533	36	F	Khyang
534	21	F	Khyang
535	32	F	Khyang
536	70	F	Khyang
537	35	F	Khyang
538	72	M	Khyang
539	67	M	Khyang
540	32	F	Khyang
541	38	F	Khyang
542	26	F	Khyang
543	27	M	Khyang
544	12	M	Khyang
545	40	F	Khyang
546	65	M	Khyang
547	14	M	Khyang
548	60	M	Khyang
549	75	M	Khyang
550	66	F	Khyang
551	14	M	Khyang
552	35	M	Khyang
553	30	F	Khyang
554	25	F	Khyang
555	68	F	Khyang
556	62	M	Khyang
557	15	F	Khyang
558	13	M	Khyang
559	50	F	Khyang
560	12	M	Khyang
561	50	F	Khyang
562	40	F	Khyang
563	22	M	Khyang
564	7	F	Khyang
565	50	M	Khyang
566	65	F	Khyang
567	45	F	Khyang
568	31	M	Khyang
569	26	F	Khyang
570	19	F	Khyang
571	26	M	Khyang
572	72	F	Khyang
573	50	M	Khyang
574	44	M	Khyang	PF
575	15	F	Khyang
576	25	F	Khyang
577	32	F	Khyang
578	7	F	Khyang
579	28	F	Khyang
580	30	F	Khyang
581	60	F	Khyang
582	13	M	Khyang
583	50	M	Khyang
584	29	F	Khyang
585	12	M	Khyang
586	45	F	Khyang
587	23	F	Khyang
588	50	F	Khyang
589	30	F	Khyang
590	45	M	Khyang
591	26	M	Khyang
592	14	M	Khyang
593	46	M	Khyang
594	22	F	Bangali
595	30	F	Bangali
596	8	M	Bangali
597	18	M	Bangali
598	45	F	Bangali
599	10	M	Bangali
600	8	M	Bangali
601	40	F	Bangali
602	50	F	Bangali
603	65	M	Bangali
604	45	F	Bangali
605	74	F	Bangali
606	15	F	Bangali
607	16	M	Bangali
608	17	M	Bangali
609	30	F	Bangali
610	50	F	Bangali
611	11	M	Bangali
612	7	M	Bangali
613	40	F	Bangali
614	17	F	Bangali
615	10	F	Bangali
616	50	F	Bangali
617	16	F	Bangali
618	30	F	Bangali
619	40	F	Bangali
620	28	M	Bangali
621	11	M	Bangali
622	11	M	Bangali
623	30	F	Bangali
624	34	M	Bangali
625	40	F	Bangali
626	12	M	Bangali
627	40	F	Bangali
628	11	M	Bangali
629	24	F	Bangali
630	24	F	Bangali
631	10	F	Bangali
632	32	M	Bangali
633	32	M	Bangali
634	35	F	Bangali
635	11	F	Bangali
636	55	M	Bangali
637	23	F	Bangali
638	28	M	Bangali
639	42	M	Bangali
640	42	M	Bangali
641	33	F	Bangali
642	51	M	Bangali
643	29	F	Bangali
644	32	F	Bangali
645	38	M	Bangali
646	45	M	Bangali
647	30	F	Bangali
648	18	M	Bangali
649	56	F	Bangali
650	55	F	Bangali
651	40	F	Bangali
652	14	M	Bangali
653	55	F	Bangali
654	30	F	Bangali
655	25	F	Bangali
656	24	F	Bangali
657	22	F	Bangali
658	15	M	Bangali
659	9	F	Bangali
660	11	F	Bangali
661	9	F	Bangali
662	12	F	Bangali
663	27	F	Bangali
664	13	F	Bangali
665	14	F	Bangali
666	43	F	Bangali
667	25	F	Bangali
668	18	F	Bangali
669	32	M	Bangali
670	36	F	Bangali
671	11	F	Bangali
672	12	F	Bangali
673	7	M	Bangali
674	10	F	Bangali
675	17	F	Bangali
676	15	F	Bangali
677	11	F	Bangali
678	15	F	Bangali
679	10	F	Bangali
680	15	M	Bangali
681	12	M	Bangali
682	15	M	Bangali
683	40	F	Bangali
684	25	F	Bangali
685	18	F	Bangali
686	28	F	Bangali
687	28	F	Bangali
688	14	F	Bangali
689	12	F	Bangali
690	9	M	Bangali
691	58	M	Bangali
692	18	F	Bangali
693	20	F	Bangali
694	11	M	Mro
695	6	M	Mro
696	7	M	Mro
697	16	M	Mro
698	7	M	Mro
699	10	M	Mro
700	55	F	Mro
701	55	F	Mro
702	39	F	Mro
703	11	F	Mro
704	48	F	Mro
705	70	F	Mro
706	30	F	Mro
707	10	F	Mro
708	33	F	Mro	PF
709	47	F	Mro
710	50	F	Mro
711	35	F	Mro
712	37	F	Mro
713	34	F	Mro
714	50	F	Mro
715	60	M	Mro
716	35	M	Mro
717	32	F	Mro
718	45	F	Mro
719	25	F	Mro
720	48	F	Mro
721	65	F	Mro
722	26	F	Mro
723	35	F	Mro
724	30	F	Mro
725	30	F	Mro
726	12	F	Mro
727	35	F	Mro
728	46	F	Mro
729	35	F	Mro
730	10	M	Mro
731	27	F	Mro
732	64	M	Mro
733	37	M	Mro	PV
734	9	M	Mro
735	66	M	Mro
736	27	F	Mro
737	48	M	Mro
738	67	M	Mro
739	18	M	Mro
740	39	F	Mro	PF
741	22	F	Mro
742	32	M	Mro
743	29	M	Mro
744	29	F	Mro
745	37	F	Mro
746	22	M	Mro
747	8	M	Mro	PF+PV
748	10	F	Mro	PV
749	13	F	Mro
750	12	F	Mro
751	38	F	Mro
752	37	F	Mro
753	12	F	Mro
754	11	F	Mro
755	48	F	Mro
756	8	F	Mro
757	42	F	Mro
758	54	M	Mro
759	8	F	Mro
760	41	M	Mro
761	8	F	Mro
762	43	F	Mro
763	11	F	Mro
764	23	M	Mro
765	11	F	Mro
766	47	F	Mro
767	12	M	Mro
768	9	F	Mro
769	58	F	Mro
770	13	M	Mro
771	13	F	Mro
772	53	F	Mro
773	38	F	Mro
774	10	F	Mro
775	13	F	Mro
776	10	M	Mro	PV
777	11	F	Mro
778	17	F	Mro
779	10	M	Mro
780	11	M	Mro
781	12	F	Mro	PF
782	11	F	Mro
783	11	F	Mro
784	21	F	Mro
785	11	M	Mro	PV
786	11	M	Mro
787	38	M	Mro
788	14	M	Mro
789	11	M	Mro	PF
790	14	M	Mro
791	14	M	Mro
792	13	M	Mro
793	13	M	Mro
794	16	M	Khumi	PF
795	20	M	Khumi	PV
796	49	F	Khumi	PF
797	50	F	Khumi
798	65	F	Khumi
799	30	F	Khumi
800	29	F	Khumi
801	57	M	Khumi
802	60	F	Khumi
803	23	F	Khumi
804	35	F	Khumi
805	64	F	Khumi
806	35	F	Khumi
807	30	F	Khumi
808	46	F	Khumi
809	40	F	Khumi
810	50	F	Khumi
811	35	F	Khumi
812	50	F	Khumi
813	62	F	Khumi
814	38	M	Khumi
815	62	M	Khumi
816	35	F	Khumi
817	70	F	Khumi
818	16	F	Khumi
819	22	F	Khumi
820	53	M	Khumi
821	43	F	Khumi
822	44	F	Khumi	PV
823	60	F	Khumi
824	73	F	Khumi
825	65	F	Khumi
826	9	F	Khumi
827	38	F	Khumi
828	50	F	Khumi
829	50	M	Khumi
830	40	F	Khumi
831	45	F	Khumi
832	44	M	Khumi
833	31	M	Khumi
834	38	M	Khumi
835	20	F	Khumi
836	21	M	Khumi	PV
837	20	M	Khumi
838	33	M	Khumi
839	30	F	Khumi
840	38	F	Khumi
841	32	F	Khumi
842	12	F	Khumi	PV
843	35	F	Khumi
844	33	M	Khumi
845	19	M	Khumi
846	19	M	Khumi
847	14	M	Khumi
848	19	M	Khumi
849	20	M	Khumi
850	17	M	Khumi
851	21	M	Khumi
852	21	M	Khumi
853	17	M	Khumi
854	15	M	Khumi
855	15	F	Chakma
856	20	M	Chakma
857	17	M	Chakma
858	17	M	Chakma
859	12	M	Chakma
860	26	M	Chakma	PV
861	26	F	Chakma
862	20	F	Chakma
863	18	F	Chakma
864	52	F	Chak
865	49	M	Chak
866	30	F	Chak
867	32	M	Chak
868	45	F	Chak
869	33	M	Chak
870	70	F	Chak
871	40	F	Chak
872	65	F	Chak
873	75	F	Chak
874	35	F	Chak
875	32	F	Chak
876	38	F	Chak
877	40	F	Chak
878	43	M	Chak
879	38	F	Chak
880	8	M	Chak
881	40	M	Chak
882	54	F	Chak
883	60	M	Chak
884	58	M	Chak
885	78	M	Chak
886	35	M	Chak
887	45	M	Chak
888	53	F	Chak
889	35	F	Chak
890	35	F	Chak
891	45	F	Chak
892	22	F	Chak
893	16	F	Chak
894	35	F	Chak
895	45	F	Chak
896	63	M	Chak
897	27	F	Chak
898	60	F	Chak
899	50	F	Chak
900	33	F	Chak	PF
901	60	F	Chak
902	54	F	Chak
903	52	F	Chak
904	70	F	Chak
905	39	F	Chak
906	29	F	Chak
907	32	F	Chak
908	37	F	Chak
909	35	F	Chak
910	45	F	Chak
911	58	F	Chak
912	35	F	Chak
913	47	F	Chak
914	52	M	Chak
915	24	F	Chak
916	27	F	Chak
917	27	F	Chak
918	28	M	Chak
919	34	M	Chak
920	68	F	Chak
921	45	F	Chak
922	25	F	Chak
923	23	F	Chak
924	26	F	Chak
925	35	M	Chak
926	52	M	Chak
927	32	M	Chak
928	30	F	Chak
929	20	F	Chak
930	50	F	Chak
931	43	F	Chak
932	50	F	Chak
933	40	F	Chak
934	25	F	Chak
935	28	F	Chak
936	30	M	Chak
937	31	F	Chak
938	41	M	Chak
939	12	M	Chak
940	42	F	Chak
941	13	M	Chak
942	72	M	Chak
943	27	M	Chak
944	66	F	Chak
945	14	M	Chak
946	65	M	Chak
947	8	M	Khumi	PF
948	13	F	Khumi
949	12	F	Khumi
950	13	M	Khumi
951	13	F	Khumi
952	12	F	Khumi
953	14	M	Khumi
954	14	M	Khumi	PF
955	12	M	Khumi
956	11	M	Khumi
957	13	M	Khumi
958	12	M	Khumi
959	11	F	Khumi	PV
960	11	F	Khumi	PV
961	23	F	Khumi
962	10	F	Khumi
963	13	F	Khumi
964	35	F	Khumi	PF+PV
965	11	F	Khumi
966	11	M	Khumi	PF
967	33	M	Khumi	PF+PV
968	30	F	Khumi	PV
969	35	M	Khumi
970	38	M	Khumi	PF
971	60	M	Khumi	PV
972	50	M	Khumi
973	30	M	Khumi
974	65	F	Khumi
975	60	F	Khumi	PF
976	32	F	Khumi
977	46	M	Khumi
978	38	F	Khumi
979	9	M	Khumi	PV
980	16	M	Khumi
981	16	M	Khumi
982	17	M	Khumi
983	11	F	Khumi
984	9	M	Khumi
985	36	F	Khumi
986	16	M	Chak
987	54	F	Chak
988	63	F	Chak
989	32	M	Chak
990	39	M	Chak
991	20	F	Chak
992	30	F	Chak
993	60	F	Chak
994	18	M	Chak
995	15	M	Chak
996	71	F	Chak
997	68	M	Chak
998	42	F	Chak	PV
999	36	F	Chak
1000	30	F	Chak
1001	45	F	Chak
1002	39	F	Chak

## Sheet: P. vivax Haplotypes
			Haplotype of dominant clone
ID	qPCR Result	Pv MOI	MS1	MS2	MS4	MS5	MS6	MS7	MS9	MS10	MS15	MS20	Pv msp1G
68	PF+PV	3	224	171	204	179	255	135	156	195	243	208
216	PV	2	224	203	0	170	186	141	168	204		202	1
452	PF+PV	2	236	203	201	179	246	135	168	225	240	157
733	PV	2	236	207	192	176	255	153	147	174	243	220	1
747	PF+PV	2	236	203	201	170	246	147	168	198	249	214
748	PV	2	239	207	192	203	252	147	153	198	255	232	2
776	PV	2	236	195	201	176	246	147	153	225	249	223	2
785	PV	1	239		192	209	252	147	153	195		202	1
795	PV	2	236	195	201	179	246	132	153	189	243	262
822	PV	2	236	163		179	243	147	153	225	243	199	1
836	PV	1	242	235	195	170	252	159	168	186	246	220	2
842	PV	2	203			170	255	153	153	201	219	157
860	PV	2	242	155	195	179	252	186	186	222	243	220
959	PV	3	242	159	195	170	255	156	159	177	240	214	5
960	PV	2	242	167	201	170	282	135	180	201	324	157
964	PF+PV	2	233	195	192	194	255	150	162	204	246	208	7
967	PF+PV	1	224	207	192	170	255	141	159	225	246	157
968	PV	2	236			170	282	186	156	204		217	2
971	PV	2	212			170	282	135	186	222	243	157
979	PV	2	236		201	191	240	153	147	213	249	214	6
998	PV	3	239	231	198	164	243	162	162	204	246	214	1

## Sheet: P. falciparum Haplotypes
			Haplotype of dominant clone
ID	qPCR Result	Pf MOI	ama1-D3	cpmp	cpp	csp	msp7
5	PF	2	5	26	27		7
68	PF+PV	5	42	4	29	10	2
75	PF
88	PF	1	43	3	49	15
217	PF	1	5		22
321	PF
412	PF
419	PF
436	PF	1	31	21	34	13	19
452	PF+PV	1			26
574	PF	1	41	35	46	15	18
708	PF	1				10
740	PF	1					1
747	PF+PV	1	22	14	17	10	2
781	PF	1	22		26	10	3
789	PF
794	PF	4	38	3	37	10	1
796	PF	1	16	17		10
900	PF	1	15	23		18
947	PF	1				10
954	PF	1	40	15
964	PF+PV	1	15	22	41	8	13
966	PF	4	2	21	30	22
967	PF+PV	1		3	43	15
970	PF
975	PF	1		37	14	9
