# Supplementary material for: Heterogeneity in prevalence of subclinical Plasmodium falciparum and Plasmodium vivax infections but no parasite genomic clustering in the Chittagong Hill Tracts, Bangladesh
Source: Malar J. 2022 Jul 14;21:218. doi: 10.1186/s12936-022-04236-0 (PMC9281141; doi:10.1186/s12936-022-04236-0)
Supplement: Supplementary file 2 — Additional file 2: R code used for haplotyping and statistical analysis. [file 12936_2022_4236_MOESM2_ESM.r]

########################## ANOVA and Tukey Post Hoc test
infect<-read.csv("age_vs_prevalence.csv",header=T)
infect<-infect[1:1002,1:4]
infect
colnames(infect)<-c("Group", "Age","Sex","Infection")
aov<-aov(Infection~Group,data=infect)
summary(aov)
TukeyHSD(aov, conf.level=.95)
plot(post)


########################## Chi-squared
eth<-read.csv("ethnicity_vs_infection.csv", header=TRUE)
eth<-eth[1:1002,]
colnames(eth)<- c("Ethnicity","Village","Infection","Result")
head(eth)
ethtest<-chisq.test(table(eth$Ethnicity,eth$Infection),correct=F)
ethtest

viltest<-chisq.test(table(eth$Village,eth$Infection),correct=F)
viltest

sex<-read.csv("gender_vs_infection.csv", header=TRUE)
sex<-sex[1:1002,]
colnames(sex)<-c("Sex","Infection")
sextest<-chisq.test(table(sex$Sex,sex$Infection),correct=F)
sextest


########################## Logistic regression
table<-read.csv("ethnicity_vs_infection.csv",header=T)
table<-table[,1:3]
colnames(table)<-c("Ethnicity","Village","Infection")
ethmodel<-glm(Infection~Ethnicity, data=table)
summary(ethmodel)

villmodel<-glm(Infection~Village, data=table)
summary(villmodel)


########################## HaplotypR
# Set working directory
setwd("/afs/crc.nd.edu/group/keopflilab/Projects/Huwe_Amplicon/")

# Load library
library(HaplotypR)
library(ShortRead)
 
# Define output directory 
outputDir <- "Results_GPAT_Ethiopia_Results_occ1_compareDNAstring"  
# Create output directoy
if(!dir.exists(outputDir)){
  dir.create(outputDir, recursive=T)
}else{
  file.remove(list.files(outputDir, recursive = T))
}
 
# set input file path
primerFile <- "InputFiles_GPAT_Ethiopia/marker_file_huwe_cpmp_noLink.txt"
sampleFile <- "InputFiles_GPAT_Ethiopia/SampleFile.txt"
fnBarcodeF <- "InputFiles_GPAT_Ethiopia/FwdBarcodes.fasta"
fnBarcodeR <- "InputFiles_GPAT_Ethiopia/RvsBarcodes.fasta"
reads <- list.files("/afs/crc.nd.edu/group/keopflilab/sequencing_files/210215_Huwe_AmpSeq/", pattern="Huwe-AmpSeq-Feb21_S1_L001.*.fastq.gz", full.names = T)

# check sequence quality
qaSummary <- qa(reads, type="fastq") 
# browseURL(report(qaSummary))
perCycle <- qaSummary[["perCycle"]]
saveRDS(perCycle$quality, file.path(outputDir, "seqQual.RDS"))
#pdf("plots/plotFastqQuality")
ShortRead:::.plotCycleQuality(perCycle$quality)
dev.off()
 
# create output subdirectory 
outDeplexSample <- file.path(outputDir, "dePlexSample")
dir.create(outDeplexSample)

# demultiplex by samples
dePlexSample <- demultiplexReads(reads[1], reads[2], fnBarcodeF, fnBarcodeR, outDeplexSample)

# rename output files to sample files
sampleTab <- read.delim(sampleFile, stringsAsFactors=F)
dePlexSample <- renameDemultiplexedFiles(sampleTab, dePlexSample)

# save summary table
write.table(dePlexSample, file.path(outputDir, "demultiplexSampleSummary.txt"), sep="\t", row.names=F)

# subset: remove samples with NA in SampleID
dePlexSample <- dePlexSample[!is.na(dePlexSample$SampleID),]

# create output subdirectory 
outDeplexMarker <- file.path(outputDir, "dePlexMarker")
dir.create(outDeplexMarker)

# process each marker
markerTab <- read.delim(primerFile, stringsAsFactors=F)
dePlexMarker <- demultiplexByMarker(dePlexSample, markerTab, outDeplexMarker)

#subset: remove markers without reads
dePlexMarker <- dePlexMarker[!is.na(dePlexMarker$FileR1),]  

# save summary table
write.table(dePlexMarker, file.path(outputDir, "demultiplexMarkerSummary.txt"), sep="\t", row.names=F)

#subset: remove samples without reads
dePlexMarker <- dePlexMarker[!is.na(dePlexMarker$FileR1),]

# create output subdirectory 
outProcFiles <- file.path(outputDir, "processedReads")
dir.create(outProcFiles)

#Fusing method only for overlapping reads
postfix <- "_merge"
refSeq <- DNAStringSet(markerTab$ReferenceSequence)
names(refSeq) <- markerTab$MarkerID
lapply(seq_along(refSeq), function(i){
writeFasta(refSeq[i], file.path(outputDir, paste(names(refSeq)[i], postfix, ".fasta",sep="")))})

procReadsMerge <- mergeAmpliconReads(as.character(dePlexMarker$FileR1), as.character(dePlexMarker$FileR2), outProcFiles)
procReads <- cbind(dePlexMarker[,c("SampleID", "SampleName","BarcodePair", "MarkerID")], procReadsMerge)
write.table(procReads, file.path(outputDir, sprintf("processedReadSummary%s.txt", postfix)), sep="\t", row.names=F, quote=F)

# subset: remove samples without reads 
procReads <- procReads[procReads$numRead>10,]


#Calculate mismatch rrate and call SNPS
# Options
minMMrate <- 0.5
minOccGen <- 2

# process each marker (only markers that are present in procReads dataframe)
snpLst <- lapply(markerTab$MarkerID, function(marker){  ##all markers
  ## Calculate mismatch rate
  seqErrLst <- calculateMismatchFrequencies(as.character(procReads[procReads$MarkerID == marker, "ReadFile"]), 
                                            refSeq[marker], 
                                            method ="compareDNAString", ## c("pairwiseAlignment","compareDNAString"), 
                                            minCoverage=100L)
  names(seqErrLst) <- procReads[procReads$MarkerID == marker, "SampleID"]
  seqErr <- do.call(cbind, lapply(seqErrLst, function(l){
    l[,"MisMatch"]/l[,"Coverage"]
  }))
  write.table(seqErr, file.path(outputDir, sprintf("mismatchRate_rate_%s%s.txt", marker, postfix)), sep="\t", row.names=F)
  
  return(seqErr)
  
  # Call SNPs
  #potSNP <- callGenotype(seqErr, minMismatchRate=minMMrate, minReplicate=minOccGen)
  #snpRef <- unlist(lapply(potSNP, function(snp){
  #  as.character(subseq(refSeq[marker], start=snp, width=1))
  #}))
  #snps <- cbind(Chr=marker, Pos=potSNP, Ref=snpRef, Alt="N")
  #write.table(snps, file=file.path(outputDir, sprintf("potentialSNPlist_rate%.0f_occ%i_%s%s.txt", 
  #                                                minMMrate*100, minOccGen, marker, postfix)), 
  #            row.names=F, col.names=T, sep="\t", quote=F)
  
  # Plot mismatch rate and SNP calls
  #png(file.path(outputDir, sprintf("plotMisMatchRatePerBase_rate%.0f_occ%i_%s%s.png", 
  #                           minMMrate*100, minOccGen, marker, postfix)), 
  #    width=1500 , height=600)
  #matplot(seqErr, type="p", pch=16, cex=0.4, col="#00000088", ylim=c(0, 1),
  #        ylab="Mismatch Rate", xlab="Base Position", main=marker, cex.axis=2, cex.lab=2)
  #abline(v=snps[,"Pos"], lty=2, col="grey")
  #abline(h=minMMrate, lty=1, col="red")
  #dev.off()
  
  #return(snps)
})
names(snpLst) <- markerTab$MarkerID


#Call haplotypes
# call haplotype options
minCov <- 3
detectionLimit <- 1/100
minOccHap <- 1
minCovSample <- 25

# remove samples without reads
procReads <- procReads[procReads$numRead>0,]

# call final haplotypes
finalTab <- createFinalHaplotypTable(
  outputDir = outputDir, sampleTable = procReads, markerTable = markerTab, referenceSeq = refSeq,
  snpList = snpLst, postfix = postfix, minHaplotypCoverage = minCov, minReplicate = minOccHap, 
  detectability = detectionLimit, minSampleCoverage = minCovSample)


write.table(do.call(rbind, finalTab), file.path(outputDir, sprintf("finalHaplotypeList_Hcov3_Scov25_occ1_sens0.0100_%s%s.txt", "all", postfix)), sep="\t", row.names=F)


########################## Heterozygosity
library(DataCombine)
library(tables)
library(stringr)
library(dplyr)
setwd("/afs/crc.nd.edu/group/keopflilab/Projects/Huwe_Amplicon/Results_GPAT_Ethiopia_Results_occ1/")

#formula to calculate He
haplotypeDiversity <- function(tab){
  n <- sum(tab)
  freqSquare <- (tab/n)^2
  return(n/(n-1)*(1-sum(freqSquare)))
}

data <- read.delim("/afs/crc.nd.edu/group/keopflilab/Projects/Huwe_Amplicon/Results_GPAT_Ethiopia_Results_occ1/finalHaplotypeList_Hcov3_Scov25_occ1_sens0.0100_all_merge.txt", stringsAsFactors = F)
#head(data)
#str(data)

markerID <- sort(unique(data$MarkerID))
markerID <- markerID[-5] ##Pf only
#markerID <- markerID[5]  ##Pv only
#length(markerID) 

replace<-data.frame(from="GPAT_Pf_26",to="GPAT_Pf_967")
data <- FindReplace(data,"SampleID",replace,from="from",to="to")
data <- data %>% filter(SampleID != c("E_WW529-b", "E_ZM507-a"))

dat <- lapply(markerID, function(marker){
  hap <- data %>% filter(str_detect(Haplotype, sprintf("%s",marker)))
#  hap<- hap%>% filter(str_detect(SampleID, "E_"))
  hap<- hap%>% filter(str_detect(SampleID, "GPAT_Pf"))
#  hap<- hap%>% filter(str_detect(SampleID, "GPAT_Pv"))
  })
dat<-bind_rows(dat,.id="Marker")
#str(dat)

#calculate He for each marker
he <- unlist(lapply(markerID, function(marker){
  dat <- dat$Haplotype
  dat <- dat[grep(marker, dat)]
  hapTab <- table(dat)
  haplotypeDiversity(hapTab)
}))
names(he) <- markerID
he
#str(he)


########################## Get haplotypes
library(tables)
library(dplyr)
library(stringr)
#library(plyr)
library(DataCombine)
#library(ShortRead)
setwd("/afs/crc.nd.edu/group/keopflilab/Projects/Huwe_Amplicon/Results_GPAT_Ethiopia_Results_occ1/")
outputDir <- "/afs/crc.nd.edu/group/keopflilab/Projects/Huwe_Amplicon/Results_GPAT_Ethiopia_Results_occ1/"
primerFile <- "/afs/crc.nd.edu/group/keopflilab/Projects/Huwe_Amplicon/InputFiles_GPAT_Ethiopia/marker_file_huwe_cpmp_noLink.txt"
sampleFile <- "/afs/crc.nd.edu/group/keopflilab/Projects/Huwe_Amplicon/InputFiles_GPAT_Ethiopia/SampleFile.txt"
markerTab <- read.delim(primerFile, stringsAsFactors=F)
allSamples<-read.csv(sampleFile,header=T,sep="")
data <- read.delim(file.path(outputDir,"finalHaplotypeList_Hcov3_Scov25_occ1_sens0.0100_all_merge.txt"), stringsAsFactors = F)
#head(data)

#### Unique to this project
replace<-data.frame(from="GPAT_Pf_26",to="GPAT_Pf_967")
data <- FindReplace(data,"SampleID",replace,from="from",to="to")
data <- data %>% filter(SampleID != c("E_WW529-b", "E_ZM507-a"))
allSamples<-allSamples[1:240,]                        ##Double check how many samples you should have
allSamples <- allSamples %>% filter(SampleID != c("E_WW529-x", "E_ZM507-x"))
samp<-nrow(allSamples)
####


####Select named haplotypes only
alltypes <- lapply(sort(markerTab$MarkerID), function(marker){
  hap <- data[,c("SampleID","Haplotype","Reads")]
  hap <- hap %>% filter(str_detect(Haplotype, sprintf("%s",marker)))
  })
#str(alltypes)
names(alltypes) <- sort(markerTab$MarkerID)


####Write table of all Haplotypes 
#table<-bind_rows(alltypes,.id="Marker")
#col_order <- c("SampleID","Marker","Haplotype","Reads")
#table <- table[,col_order]
#head(table)
#write.csv(table, file.path("HaplotypeList.csv"), row.names=F)


####Create frequency table for IBS calculation
frequencyTable<-lapply(sort(markerTab$MarkerID),function(marker){
  dat<-alltypes[[sprintf("%s",marker)]]
  dat<-dat[,c("SampleID","Haplotype")]
#  r<-count(dat,"SampleID")
  f<-count(dat,"Haplotype")
  frequency<-data.frame(matrix(NA,nrow=nrow(allSamples),ncol=nrow(f)))
  colnames(frequency)<-c(f$Haplotype)
  rownames(frequency) <- c(allSamples$SampleID)
  for(i in 1:nrow(dat)){
    sample_id<-dat$SampleID[i]
    haplotype<-dat$Haplotype[i]
    frequency[sample_id,haplotype] <- 1
    } 
  frequency<-frequency[,-2]
  write.csv(frequency, file.path(sprintf("HaplotypeTable_%s_v2.csv",marker)), row.names=TRUE)
  })
###Comment out write.csv line for the next 3 lines to work  
#names(frequencyTable) <- sort(markerTab$MarkerID)
#str(frequencyTable) 
#
  

########################## Identity by state
##Setwd 	
setwd("C:/Users/James/Desktop/PhD/Amplicon_Sequencing_project/Analysis/HaplotypeLists_v2/")
library(dplyr)
library(plyr)
library(stringr)

###Calculate IBS for GPAT_Pf
primerFile <- "C:/Users/James/Desktop/HaplotypR_code/marker_file_huwe_cpmp_noLink.txt"
markerTab <- read.delim(primerFile, stringsAsFactors=F)
pfmarkers <- sort(markerTab$MarkerID)
pfmarkers <- pfmarkers[-5]							#Remove irrelevant markers


group<-read.csv("GPAT_groups.csv",header=T)				#Contains grouping variable and SampleIDs
dim(group)										#Remove any empty rows (mine likes to read in 999 rows)
group<-group[1:198,]								#This needs to be the same order and dim as statIBS
colnames(group)[1]<-"SampleID"
group<-arrange(group,Site)		#Change to your variable
head(group)
g<-dplyr::count(group,Site)						#Count occurrances of each group
groupTab<-g%>%filter(n>1)							#Select groups with more than 1 sample
groupTab[,c("First","Last","mean")]<-NA

for (n in 1:nrow(groupTab)){
	r<-which(grepl(groupTab$Site[n],group$Site))	#tells which rows (and columns) of "group" that group occurs in
	groupTab$First[n]<-min(r)
	groupTab$Last[n]<-max(r)
	}
groupTab["Overall",]<-NA
groupTab[nrow(groupTab),2:4]<-c(nrow(group),1,nrow(group))
head(groupTab)


IBS <- lapply(pfmarkers,function(marker){
	dat<-read.csv(sprintf("HaplotypeTable_%s_v2.csv",marker))
	dat[is.na(dat)]<-0
	colnames(dat)[1]<-"SampleID"

							###Edit these to fit your project###	
	dat<- dat%>% filter(str_detect(SampleID, "E_"))	##Subset of samples to analyze
	dat<-merge(group,dat,by="SampleID")			##If not sorting, merge dat with sampleFile to make sure each sample is listed
	dat<-arrange(dat,Site)					###Sort by grouping variable	
	var<-subset(dat,select=c(1:4))
	rownames(dat)<-dat[,1]
	dat<-subset(dat,select=-c(1:4))			###Remove grouping variables

	ibsTable<-data.frame(matrix(NA,nrow=nrow(dat),ncol=nrow(dat)))
	sampleID<-rownames(dat)
	colnames(ibsTable)<-sampleID
	rownames(ibsTable)<-sampleID
	rows<-nrow(dat)

		for (i in 1:(rows-1)){ 								#for each sample in dat
			for (d in 1:(rows-i)){							#compare to every other sample in dat	
				s<-rep(NA,d)
				svect<-ifelse(dat[i,]==1 & dat[i+d,]==1,1,0) 		#check if both have 1 in dat
				s[d] <- sum(svect)						#get number of shared haplotypes						
				x<-rowSums(dat[i,])						#compare that sample
				y<-rowSums(dat[i+d,])						#to every other sample
				ibsTable[(i+d),i]<-s[d]/(x*y)					#Calculate IBS and store in ibsTable
			}
		}
	co <- ibsTable
	co[] <- apply(co[],2,function(x)ifelse(x < 2,1,0))				#Presence/abscence of data for comparison
	numibsTable <- ibsTable
	numibsTable[] <- lapply(numibsTable, gsub, pattern = "NaN", replacement = "0", fixed = TRUE)
	numibsTable[] <- apply(numibsTable[],2,function(x)as.numeric(as.character(x)))	#IBS values
	list(co=co,num=numibsTable)
})
length(IBS)==length(pfmarkers)
names(IBS) <- pfmarkers	
sampleID <- rownames(IBS[[1]][[1]])							
sum <- IBS[[1]][[2]]
sumIBS <- for (i in 2:length(pfmarkers)){					#Sum of IBS for each pair of samples.
	sum <- sum + IBS[[i]][[2]]
	}
#head(sum) 											
loci <- IBS[[1]][[1]]
loci[is.na(loci)]<-0
sumLoci <- for (i in 2:length(pfmarkers)){				#Number of loci compared for this IBS value
	p <- IBS[[i]][[1]]
	p[is.na(p)]<-0
	loci <- loci + p
	}
#loci[1:7,1:4]
#head(loci)
dim(sum)==dim(loci)
statIBS <- sum/loci
statIBS[]<-lapply(statIBS,gsub,pattern="NaN",replacement="NA",fixed=TRUE)	

###Get group means
for(n in 1:nrow(groupTab)){
	val<-statIBS[(groupTab$First[n]):(groupTab$Last[n]),(groupTab$First[n]):(groupTab$Last[n])]
	vec <- as.numeric(val[1,])
	for (q in 2:nrow(val)){
		vec<-append(vec,as.numeric(val[q,1:nrow(val)]))
		}									##Introduces NAs. That's not a problem
	groupTab[n,"mean"]<-mean(vec,na.rm=TRUE)
	}
head(groupTab)
write.csv(groupTab, file.path("GPAT_Group_Means.csv"), row.names=F)

statIBS<-cbind(sampleID,statIBS)
colnames(statIBS)[1]<-"SampleID"
statIBS<-join(group,statIBS)						
#head(statIBS) 								##This can be very big
dim(statIBS)

write.csv(statIBS, file.path("IBS_GPAT.csv"), row.names=F)


########################## Pf Relatedness by Ethnicity
library(dcifer)
library(igraph)

setwd("C:/Users/thuwe/Desktop/PhD/Amplicon_Sequencing_project/igraph")
pfnodes<-read.csv("nodes_GPAT_pf.csv")
pfedges<-read.csv("edges_GPAT_pf.csv")
pfnet<-graph_from_data_frame(d=pfedges,vertices=pfnodes,directed=F)

colors<-c("lightblue","white","yellow","gray","violet","forestgreen","red","navy")
(V(pfnet)$ethnicity)
eth.col<-c("lightblue","yellow","yellow","yellow","yellow","yellow","yellow","yellow","yellow",
           "gray", "violet","forestgreen","forestgreen","forestgreen","forestgreen","red","red","red","navy",
           "navy","navy")
V(pfnet)$color<-eth.col
V(pfnet)$label<-NA
par(mfrow=c(2,2))
plot(pfnet,main="P. falciparum Relatedness by Ethnicity")


########################## Pv Relatedness by Ethnicity
setwd("C:/Users/thuwe/Desktop/PhD/MS Genotyping projects/GPAT/MS Genotyping Pv from Bangladesh/Results & Analysis/igraph")
pvnodes<-read.csv("nodes_GPAT_pv.csv")
pvedges<-read.csv("edges_GPAT_pv.csv")
pvnet<-graph_from_data_frame(d=pvedges,vertices=pvnodes,directed=F)

(V(pvnet)$ethnicity)
eth.col<-c("light blue","white","yellow","yellow","yellow","yellow","yellow","yellow",
           "yellow","yellow","yellow","yellow","yellow","forestgreen","forestgreen","forestgreen",
           "forestgreen","forestgreen","red","navy","navy")
V(pvnet)$color<-eth.col
V(pvnet)$label<-NA
plot(pvnet,main="P. vivax Relatedness by Ethnicity")
legend(x=1.5, y=-.5, c("Chak","Chakma","Khyang","Marma","Khumi","Mro","Tanchangya","Tripura"), pch=21,
       col="#777777", pt.bg=colors, pt.cex=1.8, cex=.8, bty="n", ncol=1)


########################## Relatedness by Village
V(pfnet)$village
colors<-c("forestgreen","light blue","violet","white","gray","navy","purple","red","orange","purple","yellow","goldenrod","pink")
vill.col<-c("light blue","goldenrod","goldenrod","yellow","yellow","yellow","yellow","yellow","yellow","gray",      �violet","forestgreen","forestgreen","forestgreen","forestgreen","orange","red","pink","black","navy","navy")
V(pfnet)$color<-vill.col
plot(pfnet,main="P. falciparum Relatedness by Village")

V(pvnet)$village
vill.col<-c("purple","white","goldenrod","goldenrod","goldenrod","goldenrod","yellow","yellow","yellow","yellow",       "yellow","yellow","yellow","forestgreen","forestgreen","forestgreen","forestgreen","forestgreen","orange","black","navy")
V(pvnet)$color<-vill.col
plot(pvnet,main="P. vivax Relatedness by Village")
legend(x=1.5, y=0, c("Ampu Para","Chak Headman Para","Chorai Para","Cray Khong Para","Gunguru Mukh Para",
	"Hati Bhanga Para","Jordan Para", "Koia Toli Paschim","Koia Toli Purbo","Khumi Hostel & Pourashova",
	"Masim Hostel","Murungu Bazar","Rajbila Chakma Para"), pch=21,
       col="#777777", pt.bg=colors, pt.cex=1.8, cex=.8, bty="n", ncol=1)


############################## Pv PCA
library(adegenet)
library(ade4)
setwd("C:/Users�")
pvdata<-read.csv("gpat_ms_pv_data.csv",header=T)
dim(pvdata)

colnames(pvdata)<-c("ID","locus_ms1","locus_ms2","locus_ms4","locus_ms5","locus_ms6","locus_ms7","locus_ms9","locus_ms10","locus_ms15","locus_ms20","locus_msp1G","ethnicity","village")
pvdat<-df2genind(pvdata[,1:12],sep=",",NA.char="NA",ploidy=1)
pvdat@pop<-as.factor(pvdata$ethnicity)
#pvdat@pop<-as.factor(pvdata$village)
#pvdat@other<-pvdata[,14]

sum(is.na(pvdat$tab))
X<-tab(pvdat,freq=T,NA.method="mean")
dim(X)
X[1:5,1:5]
pca1 <- dudi.pca(X, scale = FALSE, scannf = FALSE, nf = 6)
barplot(pca1$eig[1:50], main = "P. vivax PCA eigenvalues", col = heat.colors(50))

colors<-c("#A6CEE3","yellow","#E93E3F","#4F9F3B","#000080","goldenrod")
s.class(pca1$li, pop(pvdat),xax=1,yax=2, col=transp(colors,.6), axesell=FALSE,
        cstar=0, cpoint=3, grid=FALSE, ylim=c(-2,3.5),cellipse = 0, 
        label=NULL
)
legend(2,2.75,pch=16, col=colors,leg= popNames(pvdat), pt.cex=2,box.lty=0)
add.scatter.eig(pca1$eig[1:20], 2,1,2)
title("PCA of P. vivax, PCs 1 and 2")


############################## Pf PCA
library(adegenet)
library(ade4)
setwd("C:/Users/thuwe/Desktop/PhD/Amplicon_Sequencing_project/PCA")
pfdata<-read.csv("gpat_amp_pf_data.csv",header=T)
dim(pfdata)

colnames(pfdata)<-c("ID","ama1","cpmp","cpp","csp","msp7","ethnicity","village")
pfdat<-df2genind(pfdata[,1:6],sep=",",NA.char="NA",ploidy=1)
pfdat@pop<-as.factor(pfdata$ethnicity)
#pfdat@pop<-as.factor(pfdata$village)

##Pf PCA
sum(is.na(pfdat$tab))
X<-tab(pfdat,freq=T,NA.method="mean")
dim(X)
X[1:5,1:5]
pca1 <- dudi.pca(X, scale = FALSE, scannf = FALSE, nf = 6)
barplot(pca1$eig[1:50], main = "P. falciparum PCA eigenvalues", col = heat.colors(50))

colors<-c("#A6CEE3","#E93E3F","gray","violet","#4F9F3B","#000080","goldenrod")
s.class(pca1$li, pop(pfdat),xax=1,yax=2, col=transp(colors,.6), axesell=FALSE,
       cellipse = 0, cstar=0, cpoint=3, grid=FALSE, ylim=c(-2,4), label=NULL)
legend(2.5,3,pch=16, col=colors,leg= popNames(pfdat), pt.cex=2,box.lty=0)
title("PCA of P. falciparum, PCs 1 and 2")
add.scatter.eig(pca1$eig[1:19], 2,1,2)
